# Supplementary material for: Alpha and Omega Classification of β-Lactamase/Transpeptidase-like Superfamily Proteins Based on the Comparison of Their Structural Catalytic Cores
Source: Molecules. 2025 Apr 30;30(9):2019. doi: 10.3390/molecules30092019 (PMC12073871; doi:10.3390/molecules30092019)
Supplement: Supplementary file 1 [file molecules-30-02019-s001.zip]

Archive with 1 entries (1 files):
- molecules-3571224-supplementary.pdf
